# Supplementary material for: Does eye-tracking have an effect on economic behavior?
Source: PLoS One. 2021 Aug 5;16(8):e0254867. doi: 10.1371/journal.pone.0254867 (PMC8341649; doi:10.1371/journal.pone.0254867)
Supplement: S1 Data — (ZIP) [file pone.0254867.s005.zip]

Archive with 26 entries (23 files):
- Data/
- __MACOSX/._Data
- Data/.DS_Store
- __MACOSX/Data/._.DS_Store
- Data/ReadMe.rtf
- __MACOSX/Data/._ReadMe.rtf
- Data/codes/
- __MACOSX/Data/._codes
- Data/data/
- __MACOSX/Data/._data
- Data/codes/sensor.do
- __MACOSX/Data/codes/._sensor.do
- Data/codes/da.do
- __MACOSX/Data/codes/._da.do
- Data/codes/main.do
- __MACOSX/Data/codes/._main.do
- Data/data/sensor.dta
- __MACOSX/Data/data/._sensor.dta
- Data/data/.DS_Store
- __MACOSX/Data/data/._.DS_Store
- Data/data/Myfile.doc
- __MACOSX/Data/data/._Myfile.doc
- Data/data/main.dta
- __MACOSX/Data/data/._main.dta
- Data/data/da.dta
- __MACOSX/Data/data/._da.dta
