# Supplementary material for: Does eye-tracking have an effect on economic behavior?
Source: PLoS One. 2021 Aug 5;16(8):e0254867. doi: 10.1371/journal.pone.0254867 (PMC8341649; doi:10.1371/journal.pone.0254867)
Supplement: S1 Data — (ZIP) [file pone.0254867.s005.zip › Data/codes/sensor.do]

use "yourdirectoryname/sensor",clear 

********************************************************************************
************************************CLEAN DATA**********************************
********************************************************************************
label var Eye Eye
label define Eye 0 "No eye-tracking" 1 "Eye-tracking"
label values Eye Eye

*Numbering Group
gen TreatmentGroup = 1 if Order == .
replace TreatmentGroup = 2 if Order != .

*Number of subjects for group 1
rename NumSub n_subject

*Replace the number of calibration to numeric
replace numcalg1=0 if numcalg1==.
replace numcalg2=0 if numcalg2==.
replace numcalg3=0 if numcalg3==.
replace numcalg4=0 if numcalg4==.

*Drop the session 1 data (due to computer crush)
drop if Session==1

*************************
**********GAMES**********
*************************

**Dictator Game**
egen dictator = concat(doption0 doption1 doption2 doption3 doption4 doption5 doption6 doption7 doption8 doption9 doption10)

replace dictator="." if dictator=="00000000000" | dictator=="..........."
replace dictator="0" if dictator=="10000000000"
replace dictator="1" if dictator=="01000000000"
replace dictator="2" if dictator=="00100000000"
replace dictator="3" if dictator=="00010000000"
replace dictator="4" if dictator=="00001000000"
replace dictator="5" if dictator=="00000100000"
replace dictator="6" if dictator=="00000010000"
replace dictator="7" if dictator=="00000001000"
replace dictator="8" if dictator=="00000000100"
replace dictator="9" if dictator=="00000000010"
replace dictator="10" if dictator=="00000000001"

drop option0 option1 option2 option3 option4 option5 option6 option7 option8 option9 option10
destring dictator, replace

rename Player1 player_dictator

**Trust**
destring First, replace
rename First player_trust
replace player_trust=. if groupt==.
order player_trust,a(Subject)
destring Send, replace
destring Return, replace

*Proportion of sent
gen trust_p1=Send/10 if player_trust==1

*Reciprocity
gen trust_p2=Return/(Send*3) if player_trust==2

lab def player_trust 1 "Player 1" 2 "Player 2"
lab val player_trust player_trust

**Holt and Laury**
egen hl_risky=anycount(Decision1-Decision10), value(2)
replace hl_risky=. if Session==1 |Session==2|Session==5|Session==7|Session==9|Session==13 |Session==16 |Session==17|Session==18|Session==19|Session==22|Session==29|Session==30 | Session==32 |Session==33 |Session==36|Session==39|Session==40

gen hl_safe=10-hl_risky
order hl_safe,a(hl_risky)

*Multiple switchers
egen hl_temp = concat(Decision1 Decision2 Decision3 Decision4 Decision5 Decision6 Decision7 Decision8 Decision9 Decision10)

gen hl_switch="0" if hl_temp=="1111111111" | hl_temp=="1111111112" | hl_temp=="1111111122" | hl_temp=="1111111222" | hl_temp=="1111112222" | hl_temp=="1111122222" | hl_temp=="1111222222" | hl_temp=="1112222222" | hl_temp=="1122222222" | hl_temp=="1222222222" | hl_temp=="2222222222"
replace hl_switch="." if hl_temp==".........."
replace hl_switch="1" if hl_switch=="" 
destring hl_switch, replace
drop hl_temp

**Double Auction**
destring price sales1 price2 sales2 price3 sales3 price4 sales4 price5 sales5 price6 sales6 price7 sales7 price8 sales8 price9 sales9 price10 sales10, replace

replace price=. if price==0

forvalues x = 2/10{
	replace price`x' = . if price`x' == 0
}

lab def type 1 "buyer" 2 "seller" 
lab val type type

destring Profit1 Profit2 Profit3 Profit4 Profit5 Profit6 Profit7 Profit8 Profit9 Profit10, replace 
gen daprofit=(Profit1+Profit2+Profit3+Profit4+Profit5+Profit6+Profit7+Profit8+Profit9+Profit10)/10

**Eckel and Grossman** 
drop if egc == 0
gen neg = 7 - egc

lab def neg 1 "6" 2 "5" 3 "4" 4 "3" 5 "2" 6 "1"
lab val neg neg
 
**Public Goods**
destring Keep1 Keep2 Keep3 Keep4 Keep5 Keep6 Keep7 Keep8 Keep9 Keep10, replace
gen pg = ((Keep1+Keep2+Keep3+Keep4+Keep5+Keep6+Keep7+Keep8+Keep9+Keep10)/10)

**Ultimatum**
destring Ultimatum, replace
gen player_ultimatum=Ultimatum

/*previous: sender==1 and receiver==0*/
replace player_ultimatum=2 if player_ultimatum==0 /*Code sender as 1 and receiver as 2*/
order player_ultimatum,a(Ultimatum)

gen initial_offer=Offer2

gen ult_p1=Offer2
replace ult_p1=. if player_ultimatum==2
replace Response=. if player_ultimatum==1

lab def player_ultimatum 1 "Player 1" 2 "Player 2"
lab val player_ultimatum player_ultimatum

gen ult_p2 = Response 
replace ult_p2=0 if Response==2
lab def ult_p2 1"Yes, Accept" 0"No, Rejected"
lab val ult_p2 ult_p2 

**Cheating**
destring cheat1 cheat2 cheat3 cheat4 cheat5 cheat6 cheat7 cheat8 cheat9 cheat10, replace 
gen u_cheat = ((cheat1+cheat2+cheat3+cheat4+cheat5+cheat6+cheat7+cheat8+cheat9+cheat10)/10)

*******************************
**********DEMOGRAPHICS*********
*******************************

**Gender 
gen male=1 if TimeMaleGenderOK!=0 & TimeMaleGenderOK!=.
replace male=0 if TimeFemaleGenderOK!=0 & TimeFemaleGenderOK!=.
lab def male 0 "Female" 1 "Male"
lab val male male

order male TimeMaleGenderOK TimeFemaleGenderOK,a(Subject)

**Race (White=0, Black=1, Asian=2, Others(Americanindian, PacificIslander, Other)=3)

replace TimeWhiteRaceOK=TimeCaucasianRaceOK if TimeWhiteRaceOK==.
replace TimeAmericanIndianRaceOK=TimeNativeAmericanRaceOK if TimeAmericanIndianRaceOK==. /*no observations for TimeNativeAmericanRaceOK*/

gen race=0 if TimeWhiteRaceOK!=0 & TimeWhiteRaceOK!=.
replace race=1 if TimeAfricanAmericanRaceOK!=0 & TimeAfricanAmericanRaceOK!=.
replace race=2 if TimeAsianRaceOK!=0 & TimeAsianRaceOK!=.

replace race=3 if TimeOtherRaceOK!=0 & TimeOtherRaceOK!=. 
replace race=4 if TimePacificIslanderRaceOK!=0 & TimePacificIslanderRaceOK!=. 
replace race=5 if TimeHispanicLatinxRaceOK!=0 & TimeHispanicLatinxRaceOK!=.
replace race=6 if TimeAmericanIndianRaceOK!=0 & TimeAmericanIndianRaceOK!=.
replace race=3 if race>3

lab def race 0 "White" 1 "Black" 2 "Asian" 3 "Others"
lab val race race

order race *RaceOK,a(Subject)

**Education
replace TimeFreshmanEducationOK=Time1stYearEducationOK if TimeFreshmanEducationOK==.
replace TimeSophomoreEducationOK=Time2ndYearEducationOK if TimeSophomoreEducationOK==.
replace TimeJuniorEducationOK=Time3rdYearEducationOK if TimeJuniorEducationOK==.
replace TimeSeniorEducationOK=Time4thYearEducationOK if TimeSeniorEducationOK==.
replace TimeMastersDegreeEducationOK=TimeMastersEducationOK if TimeMastersDegreeEducationOK==.
replace TimeDoctoralDegreeEducationOK=TimePhDEducationOK if TimeDoctoralDegreeEducationOK==.

gen edu=0 if TimeFreshmanEducationOK!=0 
replace edu=1 if TimeSophomoreEducationOK!=0 
replace edu=2 if TimeJuniorEducationOK!=0 
replace edu=3 if TimeSeniorEducationOK!=0 
replace edu=3 if Time5thYearEducationOK!=0 & Time5thYearEducationOK!=. 
replace edu=4 if TimeMastersDegreeEducationOK!=0 
replace edu=5 if TimeDoctoralDegreeEducationOK!=0 


lab def edu 0 "Freshman" 1 "Sophomore" 2 "Junior" 3 "Senior +" 4 "Master" 5 "Ph.D."
lab val edu edu

order edu *EducationOK ,a(Subject)

**Income
drop income /*because it is an empty column*/
gen income=0 if TimeLessThan45000IncomeOK!=0
replace income=1 if Time4500049000IncomeOK!=0
replace income=2 if Time5000059000IncomeOK!=0
replace income=3 if TimeMoreThan60000IncomeOK!=0

lab def income 0 "<$45k" 1 "$45k-$49k" 2 "$50k-$59k" 3 ">$60k"
lab val income income

*Order variables
order dictator Send Return hl_risky hl_safe, a(Subject)
order groupt groupd type, b(ztree_GamePaid)
order Profit1 Profit2 Profit3 Profit4 Profit5 Profit6 Profit7 Profit8 Profit9 Profit10, a(Subject)
order daprofit, b(Profit1)
order numcalg1 numcalg2 numcalg3 numcalg4, a(Profit10)
order male edu race income major, b(numcalg1)

*Drop unnecessary variables
drop ztree_GamePaid Event Event2 Event3 TreatPay EventPay HLevent HLactual option payment GamePaid ChoicePay


*******************************
**********EYE-TRACKING*********
*******************************

*Dropping unnecessary data
drop if strpos(stimulusname,"sr") | strpos(stimulusname,"Calibration") | strpos(stimulusname,"End payoff") | strpos(stimulusname,"EndPay") | strpos(stimulusname,"Inform subjects of treatment") | strpos(stimulusname,"Result")>0 

drop if stimulusname=="Age" | stimulusname=="Income" | stimulusname=="Education" | stimulusname=="Gender" | stimulusname=="Major" |stimulusname=="Race"| stimulusname=="Eye-tracking question1" | stimulusname=="Eye-tracking question2" | stimulusname=="Eye-tracking question3" |stimulusname=="ET1" | stimulusname=="ET2" | stimulusname=="ET3" | stimulusname=="DACalculation" | stimulusname=="Informtreatment" |stimulusname=="Intro payoff" |stimulusname=="IntroPay" | stimulusname=="End" | stimulusname=="DAEnd" 

**Create 10% threshold dummy variables for each game
*HL
gen calg31=1 if numcalg3>6 & TreatmentGroup==1
replace calg31=0 if numcalg3<=6 & TreatmentGroup==1

*EG
gen calg12=1 if numcalg1>4 & TreatmentGroup==2
replace calg12=0 if numcalg1<=4 & TreatmentGroup==2

order id_sensor valid_high valid_medium valid_normal prophigh propmedium propnormal numcalg3, a(Subject)

***Apply the proportion of filter to each indiivdual
replace prophigh=. if valid_high==.
replace propmedium=. if valid_medium==.
replace propnormal=. if valid_normal==0

bysort id_sensor prophigh: gen highfilter=prophigh
order highfilter, a(prophigh)
replace highfilter=highfilter[_n-1] if highfilter==.

bysort id_sensor propmedium: gen medfilter=propmedium
order medfilter, a(propmedium)
replace medfilter=medfilter[_n-1] if medfilter==.

bysort id_sensor propnormal: gen norfilter=propnormal
order norfilter, a(propnormal)
replace norfilter=norfilter[_n-1] if norfilter==.

replace highfilter=. if Eye==0
replace highfilter=. if id_sensor==.

replace medfilter=. if Eye==0
replace medfilter=. if id_sensor==.

replace norfilter=. if Eye==0
replace norfilter=. if id_sensor==.

***Making 1 observation per individual
bysort id_sensor: gen dupidsensor=cond(_N==1,0,_n)
replace dupidsensor=1 if id_sensor==.
order id_sensor dupidsensor, a(Subject)

*Holt and Laury
gen hl=hl_safe
replace hl=. if dupidsensor>=1 & Game==1 | dupidsensor>=1 & Game==2 | dupidsensor>1 & Game==3 |dupidsensor>=1 & Game==4

gen calg311=calg31
replace calg311=. if dupidsensor>1

*Eckel and Grossman
gen eg=neg
replace eg=. if dupidsensor>1 & Game==1 | dupidsensor>=1 & Game==2 | dupidsensor>=1 & Game==3 |dupidsensor>=1 & Game==4

gen calg121=calg12
replace calg121=. if dupidsensor>1

*Binary variable for each filter
gen normal=1 if norfilter<85
replace normal=0 if norfilter>=85

gen medium=1 if medfilter<85
replace medium=0 if medfilter>=85

gen high=1 if highfilter<85
replace high=0 if highfilter>=85

gen medium85=medium 
replace medium85=. if dupidsensor>1
replace medium85=. if id_sensor==. & Eye==0

gen high85=high 
replace high85=. if dupidsensor>1
replace high85=. if id_sensor==. & Eye==0

*Drop the observations that do not have sensor data
drop if Eye==1 & id_sensor==.

********************************************************************************
**********************************ANALYSES**************************************
********************************************************************************

*Calculate the number of observations after dropping bad calibration based on normal filter
tab hl
tab hl if norfilter >= 85

*Checking correlation between the bad eye-tracking data and multiple calibrations for HL

pwcorr normal calg31 if TreatmentGroup==1 & Game==3 , sig star(0.1)


***MW test
**80%

*Holt and Laury
ranksum hl if highfilter >= 80 , by(Eye)

ranksum hl if medfilter >= 80 , by(Eye)

ranksum hl if norfilter >= 80 , by(Eye)

**85%

*Holt and Laury
ranksum hl if highfilter >= 85 , by(Eye)

ranksum hl if medfilter >= 85 , by(Eye)

ranksum hl if norfilter >= 85 , by(Eye)

********************************************************************************
***********************************REGRESSIONS**********************************
********************************************************************************

**80%

*Holt and Laury

reg hl Eye if norfilter >= 80 , vce (cluster Session)
est store hl_nor80

reg hl Eye male age ib0.edu ib0.race ib0.income if norfilter >= 80 , vce (cluster Session)
est store hl_c80

reg hl Eye if medfilter >= 80 , vce (cluster Session)
est store hl80

reg hl Eye if highfilter >= 80 , vce (cluster Session)
est store hl_med80

**85%

*Holt and Laury
reg hl Eye if norfilter >= 85 , vce (cluster Session)
est store hl_nor85

reg hl Eye male age ib0.edu ib0.race ib0.income if norfilter >= 85 , vce (cluster Session)
est store hl_c85

reg hl Eye if medfilter >= 85 , vce (cluster Session)
est store hl85

reg hl Eye if highfilter >= 85 , vce (cluster Session)
est store hl_high85

*****TABLE 6 (Columns 5-6)*****  
 
esttab hl_nor80 hl_nor85, replace cells(b(star fmt(3)) se(par fmt(3))) starlevels(* 0.10 ** 0.05 *** 0.010) title("Table 6. Holt and Laury number of safe choices OLS with universe restrictions") unstack mtitle("80%" "85%") eqlabels(none) collabels(none)  ///
   legend label varlabels(_cons Constant) nobaselevels          ///
   stats(N r2, fmt(0 3 4) label(N R-squared)) 

   
*******************************FACIAL EXPRESSION********************************

**Holt and Laury
foreach v of var joy-sadness {
	reg `v' calg31 if stimulusname=="RiskInstr1" & TreatmentGroup==1 & Game==3 
	est store `v'_hl
}
 
**Eckel and Grossman
foreach v of var joy-sadness {
	reg `v' calg12 if stimulusname=="General Instructions" & TreatmentGroup==2 & Game==1 
	est store `v'_eg
}

*****TABLE D7 in Appendix D*****  

esttab joy_hl anger_hl surprise_hl fear_hl contempt_hl disgust_hl sadness_hl, replace cells(b(star fmt(3)) se(par fmt(3))) starlevels(* 0.10 ** 0.05 *** 0.010) title("Panel 1: Holt and Laury") unstack mtitle("Joy" "Anger" "Surprise" "Fear" "Contempt" "Disgust" "Sadness") eqlabels(none) collabels(none)  ///
   legend label varlabels(_cons Constant calg31 #_calibration_attempts) nobaselevels          ///
   stats(N r2, fmt(0 3 4) label(N R-squared)) 
   
esttab joy_eg anger_eg surprise_eg fear_eg contempt_eg disgust_eg sadness_eg, replace cells(b(star fmt(3)) se(par fmt(3))) starlevels(* 0.10 ** 0.05 *** 0.010) title("Panel 2: Eckel and Grossman") unstack mtitle("Joy" "Anger" "Surprise" "Fear" "Contempt" "Disgust" "Sadness") eqlabels(none) collabels(none)  ///
   legend label varlabels(_cons Constant calg12 #_calibration_attempts) nobaselevels          ///
   stats(N r2, fmt(0 3 4) label(N R-squared)) 
   
