# Supplementary material for: Does eye-tracking have an effect on economic behavior?
Source: PLoS One. 2021 Aug 5;16(8):e0254867. doi: 10.1371/journal.pone.0254867 (PMC8341649; doi:10.1371/journal.pone.0254867)
Supplement: S1 Data — (ZIP) [file pone.0254867.s005.zip › Data/codes/da.do]

use "yourdirectoryname/da", clear

********************************************************************************
**********************************CLEAN DATA************************************
********************************************************************************
label var Eye Eye
label def Eye 0 "No eye-tracking" 1 "Eye-tracking"
label val Eye Eye

* Create new id
egen newid = group(Session Subject)

bysort newid: gen dupid=cond(_N==1,0,_n)
bysort newid round: gen dupid1=cond(_N==1,0,_n)
bysort Eye round: gen dupid2=cond(_N==1,0,_n)

* clean Bid and Ask variable
/*As default, if bidder (seller) didn't bid (put ask), then bid was coded 0 (ask was coded as 100)*/
replace bid=. if bid==0
replace ask=. if ask==100
/*type==1: bidder and type==2: seller*/
/*Replace as missing when bidders have values in ask and sellers have vlaues in bid*/
replace ask=. if type==1 
replace bid=. if type==2 

*Create Transaction volume variable
replace sold=. if sold==0 /*Make sure to count the transaction only*/
egen n_transaction=count(sold), by(round Session)
replace n_transaction=. if sold==.

sort Session round sold /*eliminate duplicate numbers*/
quietly by Session round sold:  gen duptr = cond(_N==1,0,_n)
order duptr, a(n_transaction)
replace n_transaction=. if duptr>=2
replace n_transaction=. if sold==.

*Create Transaction price variable
gen transaction_price=buy
replace transaction_price=sell if transaction_price==.
replace transaction_price=. if dupid1>1

sort Session round contract
order type value bid ask sold transaction_price n_transaction, a(Subject)

********************************************************************************
***********************************TESTS&GRAPHS*********************************
********************************************************************************

*************************************BID****************************************
* Create mean bid for each subject
bysort newid round: egen pbid=mean(bid)
order pbid newid dupid1, a(Subject)
replace pbid=. if dupid1>1

bysort newid: egen mbid=mean(pbid)
order mbid pbid newid dupid, a(Subject)
replace mbid=. if dupid>1

/*MW & KS test*/
bysort Eye: ci means mbid

ranksum mbid, by(Eye)
ksmirnov mbid, by(Eye)

*****FIG C1*****

/*Mean Comparison Graph*/
egen mda_b=mean(mbid), by(Eye)
egen sdda_b=sd(mbid), by(Eye)
egen nda_b=count(mbid), by(Eye)
generate hida_b = mda_b + sdda_b / sqrt(nda_b)
generate loda_b = mda_b - sdda_b / sqrt(nda_b)

twoway (bar mda_b Eye if Eye==0, barwidth(0.75)) (bar mda_b Eye if Eye==1, barwidth(0.75)) (rcap hida_b loda_b Eye, color(black)), xlabel(0 "No eye-tracking" 1 "Eye-tracking") ytitle(Average Bids) title(Double Auction) ylabel(0(2)10) legend(off) xtitle(Conditions) text(5.3 0 "4.55") text(5 1 "4.30") 

/*Distribution*/
twoway (histogram mbid, width(0.75) density discrete) (kdensity mbid), by(Eye, note("") legend(off) title(Double Auction)) xtitle(Average Bids) xlabel(0(1)10) ylabel(0(.1).5) ytitle(Density)

*************************************ASK****************************************
* Create mean ask for each subject
bysort newid round: egen pask=mean(ask)
replace pask=. if dupid1>1

bysort newid: egen mask=mean(pask)
order mask pask newid dupid, a(Subject)
replace mask=. if dupid>1

/*MW & KS test*/
bysort Eye: ci means mask

ranksum mask, by(Eye)
ksmirnov mask, by(Eye)

*****FIG C2*****

/*Mean Comparison Graph*/
egen mda_aa=mean(mask), by(Eye)
egen sdda_aa=sd(mask), by(Eye)
egen nda_aa=count(mask), by(Eye)
generate hida_aa = mda_aa + sdda_aa / sqrt(nda_aa)
generate loda_aa = mda_aa - sdda_aa / sqrt(nda_aa)

twoway (bar mda_aa Eye if Eye==0, barwidth(0.75)) (bar mda_aa Eye if Eye==1, barwidth(0.75)) (rcap hida_aa loda_aa Eye, color(black)), ytitle(Average Asks) legend(order(0 "No eye-tracking" 1 "Eye-tracking")) title(Double Auction) xlabel(0 "No eye-tracking" 1 "Eye-tracking") ylabel(0(2)10) legend(off) xtitle(Conditions) text(8.8 0 "7.74") text(9.7 1 "8.34") 

/*Distribution*/
twoway (histogram mask, width(.75) density discrete) (kdensity mask), by(Eye, note("") legend(off) title(Double Auction)) xtitle(Average Asks) xlabel(0(5)50) ylabel(0(.1).5) ytitle(Density)

*******************************TRANSACTION PRICE********************************
*Create mean transaction price across 10 periods for each subject who bought/sold
bysort newid: egen mtp=mean(transaction_price)
order mtp, a(transaction_price)
replace mtp=. if dupid>1

/*MW & KS test*/
bysort Eye: ci means mtp

ranksum mtp, by(Eye)
ksmirnov mtp, by(Eye)

*****FIG C3*****

/*Mean Comparison Graph*/
egen mtpa1=mean(mtp), by(Eye)
egen sdtpa1=sd(mtp), by(Eye)
egen ntpa1=count(mtp), by(Eye)
generate hitpa1 = mtpa1 + sdtpa1 / sqrt(ntpa1)
generate lotpa1 = mtpa1 - sdtpa1 / sqrt(ntpa1)

twoway (bar mtpa1 Eye if Eye==0, barwidth(0.75)) (bar mtpa1 Eye if Eye==1, barwidth(0.75)) (rcap hitpa1 lotpa1 Eye, color(black)), ytitle(Average Transaction Prices) legend(order(0 "No eye-tracking" 1 "Eye-tracking")) title(Double Auction) xlabel(0 "No eye-tracking" 1"Eye-tracking") ylabel(0(2)10) legend(off) xtitle(Conditions) text(6.5 0 "5.58") text(6.5 1 "5.56") 

/*Distribution*/
twoway (histogram mtp, width(.75) density discrete) (kdensity mtp), by(Eye, note("") legend(off) title(Double Auction)) xtitle(Average Transaction Prices) xlabel(0(1)10) ylabel(0(.1).5) ytitle(Density)

*****************************TRANSACTION VOLUME********************************* 

*Input values for sellers who sold
gen n_tr=1 if buy!=.
replace n_tr=1 if sell!=.
replace n_tr=0 if buy==. & sell==.
bysort newid round: gen duir=cond(_N==1,0,_n)
order buy sell n_tr newid duir, a(Subject)
replace n_tr=. if duir>1

*Create mean transaction volume across 10 periods for each subject who bought/sold

bysort newid: egen mtv=mean(n_tr)
order mtv, a(n_tr)
replace mtv=. if dupid>1

/*MW & KS test*/
bysort Eye: ci means mtv

ranksum mtv, by(Eye)
ksmirnov mtv, by(Eye)

*****FIG C4*****

/*Mean Comparison Graph*/
egen mtva=mean(mtv), by(Eye)
egen sdtva=sd(mtv), by(Eye)
egen ntva=count(mtv), by(Eye)
generate hitva = mtva + sdtva / sqrt(ntva)
generate lotva = mtva - sdtva / sqrt(ntva)

twoway (bar mtva Eye if Eye==0, barwidth(0.75)) (bar mtva Eye if Eye==1, barwidth(0.75)) (rcap hitva lotva Eye, color(black)), ytitle(Average Transaction Volume) legend(order(0 "No eye-tracking" 1 "Eye-tracking")) title(Double Auction) xlabel(0 "No eye-tracking" 1"Eye-tracking") ylabel(0(0.2)1) legend(off) xtitle(Conditions) text(0.87 0 "0.75") text(0.8 1 "0.69")

/*Distribution*/
twoway (histogram mtv, width(.1) density discrete) (kdensity mtv), by(Eye, note("") legend(off) title(Double Auction)) xtitle(Average Transaction Volume) xlabel(0(.1)1) ylabel(0(1)5) ytitle(Density)

********************************************************************************
***********************************REGRESSIONS**********************************
********************************************************************************

foreach v of var mbid mask mtp mtv {
	reg `v' Eye, vce(cluster Session)
		est store `v'_1
	
	reg `v' Eye male age ib0.edu ib0.race ib0.income, vce(cluster Session)
		est store `v'_2
		
	if `v' == mtv {	
	reg `v' Eye n_subject, vce(cluster Session)
		est store `v'_c1
	
	reg `v' Eye male age ib0.edu ib0.race ib0.income n_subject, vce(cluster Session)
		est store `v'_c2		
	}	
}

esttab mbid_1 mbid_2 mask_1 mask_2 mtp_1 mtp_2 mtv_1 mtv_2 mtv_c1 mtv_c2, replace cells(b(star fmt(3)) se(par fmt(3))) starlevels(* 0.10 ** 0.05 *** 0.010) title("Double Auction (SE Session)") unstack mtitle("Bid" "Bid" "Ask" "Ask" "Tran Price" "Tran Price" "Trans Volume" "Tran Volume" "Tran Volume" "Tran Volume") eqlabels(none) collabels(none) legend label varlabels(_cons Constant n_subject number_of_subjects Eye Eye-tracking age Age male Male) nobaselevels stats(N r2, fmt(0 3 4) label(N R-squared))	

**********Adding time trend**********
egen nid=group(Session Subject)

foreach v of var mbid mask mtp mtv {
	reg `v' Eye round, vce(cluster nid)
		est store `v'_t1
	
	reg `v' Eye round male age ib0.edu ib0.race ib0.income, vce(cluster nid)
		est store `v'_t2
		
	if `v' == mtv {	
	reg `v' Eye round n_subject, vce(cluster nid)
		est store `v'_ct1
	
	reg `v' Eye round male age ib0.edu ib0.race ib0.income n_subject, vce(cluster nid)
		est store `v'_ct2		
	}	
}

esttab mbid_t1 mbid_t2 mask_t1 mask_t2 mtp_t1 mtp_t2 mtv_t1 mtv_t2 mtv_ct1 mtv_ct2, replace cells(b(star fmt(3)) se(par fmt(3))) starlevels(* 0.10 ** 0.05 *** 0.010) title("Double Auction (SE Individual)") unstack mtitle("Bid" "Bid" "Ask" "Ask" "Tran Price" "Tran Price" "Tran Volume" "Tran Volume" "Tran Volume" "Tran Volume") eqlabels(none) collabels(none) legend label varlabels(_cons Constant n_subject number_of_subjects Eye Eye-tracking round Time_trend age Age male Male) nobaselevels stats(N r2, fmt(0 3 4) label(N R-squared))	
