# Supplementary material for: Does eye-tracking have an effect on economic behavior?
Source: PLoS One. 2021 Aug 5;16(8):e0254867. doi: 10.1371/journal.pone.0254867 (PMC8341649; doi:10.1371/journal.pone.0254867)
Supplement: S1 Data — (ZIP) [file pone.0254867.s005.zip › Data/codes/main.do]

*set workind directory
cd "yourdirectoryname"

use "yourdirectoryname/main", clear
********************************************************************************
************************************CLEAN DATA**********************************
********************************************************************************
label var Eye Eye
label define Eye 0 "No eye-tracking" 1 "Eye-tracking"
label values Eye Eye

*Numbering Group
gen TreatmentGroup = 1 if Order == .
replace TreatmentGroup = 2 if Order != .

*Create new ID
egen newid=group(Session Subject)

*Number of subjects for group 1
rename NumSub n_subject

*Replace the number of calibration to numeric
replace numcalg1=0 if numcalg1==.
replace numcalg2=0 if numcalg2==.
replace numcalg3=0 if numcalg3==.
replace numcalg4=0 if numcalg4==.

*Drop the session 1 data (due to computer crush)
drop if Session==1

*************************
**********GAMES**********
*************************

**Dictator Game**
egen dictator = concat(doption0 doption1 doption2 doption3 doption4 doption5 doption6 doption7 doption8 doption9 doption10)

replace dictator="." if dictator=="00000000000" | dictator=="..........."
replace dictator="0" if dictator=="10000000000"
replace dictator="1" if dictator=="01000000000"
replace dictator="2" if dictator=="00100000000"
replace dictator="3" if dictator=="00010000000"
replace dictator="4" if dictator=="00001000000"
replace dictator="5" if dictator=="00000100000"
replace dictator="6" if dictator=="00000010000"
replace dictator="7" if dictator=="00000001000"
replace dictator="8" if dictator=="00000000100"
replace dictator="9" if dictator=="00000000010"
replace dictator="10" if dictator=="00000000001"

drop option0 option1 option2 option3 option4 option5 option6 option7 option8 option9 option10
destring dictator, replace

rename Player1 player_dictator

**Trust**
destring First, replace
rename First player_trust
replace player_trust=. if groupt==.
order player_trust,a(Subject)
destring Send, replace
destring Return, replace

*Proportion of sent
gen trust_p1=Send/10 if player_trust==1

*Reciprocity
gen trust_p2=Return/(Send*3) if player_trust==2

lab def player_trust 1 "Player 1" 2 "Player 2"
lab val player_trust player_trust

**Holt and Laury**
egen hl_risky=anycount(Decision1-Decision10), value(2)
replace hl_risky=. if Session==1 |Session==2|Session==5|Session==7|Session==9|Session==13 |Session==16 |Session==17|Session==18|Session==19|Session==22|Session==29|Session==30 | Session==32 |Session==33 |Session==36|Session==39|Session==40

gen hl_safe=10-hl_risky
order hl_safe,a(hl_risky)

*Multiple switchers
egen hl_temp = concat(Decision1 Decision2 Decision3 Decision4 Decision5 Decision6 Decision7 Decision8 Decision9 Decision10)

gen hl_switch="0" if hl_temp=="1111111111" | hl_temp=="1111111112" | hl_temp=="1111111122" | hl_temp=="1111111222" | hl_temp=="1111112222" | hl_temp=="1111122222" | hl_temp=="1111222222" | hl_temp=="1112222222" | hl_temp=="1122222222" | hl_temp=="1222222222" | hl_temp=="2222222222"
replace hl_switch="." if hl_temp==".........."
replace hl_switch="1" if hl_switch=="" 
destring hl_switch, replace
drop hl_temp

**Double Auction**
destring price sales1 price2 sales2 price3 sales3 price4 sales4 price5 sales5 price6 sales6 price7 sales7 price8 sales8 price9 sales9 price10 sales10, replace

replace price=. if price==0

forvalues x = 2/10{
	replace price`x' = . if price`x' == 0
}

lab def type 1 "buyer" 2 "seller" 
lab val type type

destring Profit1 Profit2 Profit3 Profit4 Profit5 Profit6 Profit7 Profit8 Profit9 Profit10, replace 
gen daprofit=(Profit1+Profit2+Profit3+Profit4+Profit5+Profit6+Profit7+Profit8+Profit9+Profit10)/10

**Eckel and Grossman** 
drop if egc == 0
gen neg = 7 - egc

lab def neg 1 "6" 2 "5" 3 "4" 4 "3" 5 "2" 6 "1"
lab val neg neg
 
**Public Goods**
destring Keep1 Keep2 Keep3 Keep4 Keep5 Keep6 Keep7 Keep8 Keep9 Keep10, replace
gen pg = ((Keep1+Keep2+Keep3+Keep4+Keep5+Keep6+Keep7+Keep8+Keep9+Keep10)/10)

**Ultimatum**
destring Ultimatum, replace
gen player_ultimatum=Ultimatum

/*previous: sender==1 and receiver==0*/
replace player_ultimatum=2 if player_ultimatum==0 /*Code sender as 1 and receiver as 2*/
order player_ultimatum,a(Ultimatum)

gen initial_offer=Offer2

gen ult_p1=Offer2
replace ult_p1=. if player_ultimatum==2
replace Response=. if player_ultimatum==1

lab def player_ultimatum 1 "Player 1" 2 "Player 2"
lab val player_ultimatum player_ultimatum

gen ult_p2 = Response 
replace ult_p2=0 if Response==2
lab def ult_p2 1"Yes, Accept" 0"No, Rejected"
lab val ult_p2 ult_p2 

**Cheating**
destring cheat1 cheat2 cheat3 cheat4 cheat5 cheat6 cheat7 cheat8 cheat9 cheat10, replace 
gen u_cheat = ((cheat1+cheat2+cheat3+cheat4+cheat5+cheat6+cheat7+cheat8+cheat9+cheat10)/10)

*******************************
**********DEMOGRAPHICS*********
*******************************

**Gender 
gen male=1 if TimeMaleGenderOK!=0 & TimeMaleGenderOK!=.
replace male=0 if TimeFemaleGenderOK!=0 & TimeFemaleGenderOK!=.
lab def male 0 "Female" 1 "Male"
lab val male male

order male TimeMaleGenderOK TimeFemaleGenderOK,a(Subject)

**Race (White=0, Black=1, Asian=2, Others(Americanindian, PacificIslander, Other)=3)

replace TimeWhiteRaceOK=TimeCaucasianRaceOK if TimeWhiteRaceOK==.
replace TimeAmericanIndianRaceOK=TimeNativeAmericanRaceOK if TimeAmericanIndianRaceOK==. /*no observations for TimeNativeAmericanRaceOK*/

gen race=0 if TimeWhiteRaceOK!=0 & TimeWhiteRaceOK!=.
replace race=1 if TimeAfricanAmericanRaceOK!=0 & TimeAfricanAmericanRaceOK!=.
replace race=2 if TimeAsianRaceOK!=0 & TimeAsianRaceOK!=.

replace race=3 if TimeOtherRaceOK!=0 & TimeOtherRaceOK!=. 
replace race=4 if TimePacificIslanderRaceOK!=0 & TimePacificIslanderRaceOK!=. 
replace race=5 if TimeHispanicLatinxRaceOK!=0 & TimeHispanicLatinxRaceOK!=.
replace race=6 if TimeAmericanIndianRaceOK!=0 & TimeAmericanIndianRaceOK!=.
replace race=3 if race>3

lab def race 0 "White" 1 "Black" 2 "Asian" 3 "Others"
lab val race race

order race *RaceOK,a(Subject)

**Education
replace TimeFreshmanEducationOK=Time1stYearEducationOK if TimeFreshmanEducationOK==.
replace TimeSophomoreEducationOK=Time2ndYearEducationOK if TimeSophomoreEducationOK==.
replace TimeJuniorEducationOK=Time3rdYearEducationOK if TimeJuniorEducationOK==.
replace TimeSeniorEducationOK=Time4thYearEducationOK if TimeSeniorEducationOK==.
replace TimeMastersDegreeEducationOK=TimeMastersEducationOK if TimeMastersDegreeEducationOK==.
replace TimeDoctoralDegreeEducationOK=TimePhDEducationOK if TimeDoctoralDegreeEducationOK==.

gen edu=0 if TimeFreshmanEducationOK!=0 
replace edu=1 if TimeSophomoreEducationOK!=0 
replace edu=2 if TimeJuniorEducationOK!=0 
replace edu=3 if TimeSeniorEducationOK!=0 
replace edu=3 if Time5thYearEducationOK!=0 & Time5thYearEducationOK!=. 
replace edu=4 if TimeMastersDegreeEducationOK!=0 
replace edu=5 if TimeDoctoralDegreeEducationOK!=0 


lab def edu 0 "Freshman" 1 "Sophomore" 2 "Junior" 3 "Senior +" 4 "Master" 5 "Ph.D."
lab val edu edu

order edu *EducationOK ,a(Subject)

**Income
drop income /*because it is an empty column*/
gen income=0 if TimeLessThan45000IncomeOK!=0
replace income=1 if Time4500049000IncomeOK!=0
replace income=2 if Time5000059000IncomeOK!=0
replace income=3 if TimeMoreThan60000IncomeOK!=0

lab def income 0 "<$45k" 1 "$45k-$49k" 2 "$50k-$59k" 3 ">$60k"
lab val income income

*Order variables
order dictator Send Return hl_risky hl_safe, a(Subject)
order groupt groupd type, b(ztree_GamePaid)
order Profit1 Profit2 Profit3 Profit4 Profit5 Profit6 Profit7 Profit8 Profit9 Profit10, a(Subject)
order daprofit, b(Profit1)
order numcalg1 numcalg2 numcalg3 numcalg4, a(Profit10)
order male edu race income major, b(numcalg1)

*Drop unnecessary variables
drop ztree_GamePaid Event Event2 Event3 TreatPay EventPay HLevent HLactual option payment GamePaid ChoicePay

********************************************************************************
**********************************ANALYSES**************************************
********************************************************************************

**************************Demographic Balance Check*****************************
*****TABLE 2*****
forvalues  	x = 1/2	{
	kwallis male if TreatmentGroup==`x', by(Eye)
	kwallis age if TreatmentGroup==`x', by(Eye)
	kwallis edu if TreatmentGroup==`x', by(Eye)
	kwallis race if TreatmentGroup==`x', by(Eye)
	kwallis income if TreatmentGroup==`x', by(Eye)
}

asdoc sum male age i.edu i.race i.income if TreatmentGroup==1 & Eye==0, replace
asdoc sum male age i.edu i.race i.income if TreatmentGroup==1 & Eye==1, replace
asdoc sum male age i.edu i.race i.income if TreatmentGroup==2 & Eye==0, replace
asdoc sum male age i.edu i.race i.income if TreatmentGroup==2 & Eye==1, replace

********************************************************************************
********************************TESTS&GRAPHS************************************
********************************************************************************

*********************************DICTATOR GAME**********************************
/*MW & KS test*/
bysort Eye : ci means dictator 

ranksum dictator, by(Eye)
ksmirnov dictator, by(Eye)

*****FIG 2*****
/*Mean Comparison Graph*/
egen mdic=mean(dictator), by(Eye)
egen sddic=sd(dictator), by(Eye)
egen nd=count(dictator), by(Eye)
generate hidic = mdic + sddic / sqrt(nd)
generate lodic = mdic - sddic / sqrt(nd)

twoway (bar mdic Eye if Eye==0, barwidth(0.75)) (bar mdic Eye if Eye==1, barwidth(0.75)) (rcap hidic lodic Eye, color(black)), xlabel(0 "No eye-tracking" 1 "Eye-tracking") ytitle(Mean Tokens Sent) title(Dictator Game) ylabel(0(2)10) text(3.6 1 "2.61") text(4 0 "2.93") legend(off) xtitle(Conditions) 

/*Distribution*/
twoway (histogram dictator, width(1) density discrete) (kdensity dictator), by(Eye, note("") legend(off) title(Dictator Game)) xtitle(Tokens Sent) xlabel(0(1)10) ylabel(0(.1).5) ytitle(Density)

*********************************TRUST GAME*************************************

/*MW & KS test*/
bysort Eye : ci means trust_p1 if player_trust==1

ranksum trust_p1 if player_trust==1,by(Eye)
ksmirnov trust_p1 if player_trust==1,by(Eye)

bysort Eye : ci means trust_p1 if player_trust==2

ranksum trust_p2 if player_trust==2,by(Eye)
ksmirnov trust_p2 if player_trust==2,by(Eye)

*****FIG 3*****

/*Mean Comparison Graph*/
egen mt=mean(trust_p1), by(Eye)
egen sdt=sd(trust_p1), by(Eye)
egen nt=count(trust_p1), by(Eye)
generate hit = mt + sdt / sqrt(nt)
generate lot = mt - sdt / sqrt(nt)

twoway (bar mt Eye if Eye==0, barwidth(0.75)) (bar mt Eye if Eye==1, barwidth(0.75)) (rcap hit lot Eye, color(black)), ytitle(Mean Proportion of Tokens Sent) ylabel(0(.1)1) xtitle(Conditions) xlabel(0 "No eye-tracking" 1 "Eye-tracking") title(Player 1) legend(off) text(0.52 0 "0.41") text(0.47 1 "0.37")

graph save tr1, replace

egen mt2=mean(trust_p2), by(Eye)
egen sdt2=sd(trust_p2), by(Eye)
egen nt2=count(trust_p2), by(Eye)
generate hit2 = mt2 + sdt2 / sqrt(nt2)
generate lot2 = mt2 - sdt2 / sqrt(nt2)

twoway (bar mt2 Eye if Eye==0, barwidth(0.75)) (bar mt2 Eye if Eye==1, barwidth(0.75)) (rcap hit2 lot2 Eye, color(black)), ytitle(Mean Proportion of Tokens Returned) ylabel(0(.1)1) xtitle(Conditions) xlabel(0 "No eye-tracking" 1 "Eye-tracking") title(Player 2) legend(off) text(0.48 0 "0.37") text(0.47 1 "0.36")

graph save tr2, replace

graph combine tr1.gph tr2.gph, title(Trust Game)

/*Distribution*/
twoway (histogram trust_p1, density discrete) (kdensity trust_p1), by(Eye, note("") legend(off)) xtitle(Proportions of Tokens Sent) xlabel(0(.1)1) ylabel(0(0.5)4) ytitle(Density)
graph save ptp1.gph, replace

twoway (histogram trust_p2, width(.1) density discrete) (kdensity trust_p2), by(Eye, note("") legend(off)) xtitle(Proportions of Tokens Returned) xlabel(0(.1)1) ylabel(0(0.5)4) ytitle(Density)
graph save ptp2.gph, replace

graph combine ptp1.gph ptp2.gph, title(Trust Game)

*********************************HOLT AND LAURY*********************************
/*MW & KS test*/
bysort Eye: ci means hl_safe

ranksum hl_safe, by(Eye)
ksmirnov hl_safe, by(Eye)

* Risk averse behavior by gender
bysort male: ci means hl_safe if Eye==0
bysort male: ci means hl_safe if Eye==1

ranksum hl_safe if Eye==0, by(male)
ranksum hl_safe if Eye==1, by(male)

*****FIG 4*****

/*Mean Comparison Graph for all sample*/
egen mhl=mean(hl_safe), by(Eye)
egen sdhl=sd(hl_safe), by(Eye)
egen nhl=count(hl_safe), by(Eye)
generate hihl = mhl + sdhl / sqrt(nhl)
generate lohl = mhl - sdhl / sqrt(nhl)

twoway (bar mhl Eye if Eye==0, barwidth(0.75)) (bar mhl Eye if Eye==1, barwidth(0.75)) (rcap hihl lohl Eye, color(black)), xlabel(0 "No eye-tracking" 1 "Eye-tracking") legend(off) ytitle(Number of Safe Choices) title(Holt and Laury Risk Task) ylabel(0(2)10) xtitle(Conditions) text(5.4 0 "4.52") text(5.9 1 "5.02") text(6.4 0 "|") text(6.4 1 "|") text(7 0.5 "p-value=0.04") || pci 6.5 0 6.5 1, bcolor(black)

/*Distribution for all sample*/
twoway (histogram hl_safe, width(1) density discrete) (kdensity hl_safe), by(Eye, note("") legend(off) title(Holt and Laury Risk Task)) xtitle(Number of Safe Choices) xlabel(0(1)10) ylabel(0(.1).5) ytitle(Density)


**Excluding multiple switchers**
/*MW & KS test*/
bysort Eye: ci means hl_safe if hl_switch==0

ranksum hl_safe if hl_switch==0, by(Eye) 
ksmirnov hl_safe if hl_switch==0, by(Eye)

/*Mean Comparison Graph excluding multiple switchers*/
egen mhl_ns=mean(hl_safe) if hl_switch==0, by(Eye)
egen sdhl_ns=sd(hl_safe) if hl_switch==0, by(Eye)
egen nhl_ns=count(hl_safe) if hl_switch==0, by(Eye)
generate hihl_ns = mhl_ns + sdhl_ns / sqrt(nhl_ns)
generate lohl_ns = mhl_ns - sdhl_ns / sqrt(nhl_ns)

twoway (bar mhl_ns Eye if Eye==0, barwidth(0.75)) (bar mhl_ns Eye if Eye==1, barwidth(0.75)) (rcap hihl_ns lohl_ns Eye, color(black)), xlabel(0 "No eye-tracking" 1 "Eye-tracking") legend(off) ytitle(Number of Safe Choices) title(Holt and Laury Risk Task) ylabel(0(2)10) xtitle(Conditions) text(5.4 0 "4.51") text(5.9 1 "5.01")

/*Distribution excluding multiple switchers*/
twoway (histogram hl_safe if hl_switch==0, width(1) density discrete) (kdensity hl_safe if hl_switch==0), by(Eye, note("") legend(off) title(Holt and Laury Risk Task)) xtitle(Number of Safe Choices) xlabel(0(1)10) ylabel(0(.1).5) ytitle(Density)

*****Early vs. Late Periods*****
order Decision1 Decision2 Decision3 Decision4 Decision5 Decision6 Decision7 Decision8 Decision9 Decision10
egen hl_safe1=anycount(Decision1-Decision5), value(1)
egen hl_safe2=anycount(Decision6-Decision10), value(1)
replace hl_safe1=. if Session==1 |Session==2|Session==5|Session==7|Session==9|Session==13 |Session==16 |Session==17|Session==18|Session==19|Session==22|Session==29|Session==30 | Session==32 |Session==33 |Session==36|Session==39|Session==40
replace hl_safe2=. if Session==1 |Session==2|Session==5|Session==7|Session==9|Session==13 |Session==16 |Session==17|Session==18|Session==19|Session==22|Session==29|Session==30 | Session==32 |Session==33 |Session==36|Session==39|Session==40

*****TABLE 4*****

* Early periods
bysort Eye: ci means hl_safe1

ranksum hl_safe1, by(Eye)
ksmirnov hl_safe1, by(Eye)

* Late periods
bysort Eye: ci means hl_safe2

ranksum hl_safe2, by(Eye)
ksmirnov hl_safe2, by(Eye)

*****FIG B1 in Appendix B*****

/*Mean Comparison Graph for all sample*/
* Early periods
egen mhl1=mean(hl_safe1), by(Eye)
egen sdhl1=sd(hl_safe1), by(Eye)
egen nhl1=count(hl_safe1), by(Eye)
generate hihl1 = mhl1 + sdhl1 / sqrt(nhl1)
generate lohl1 = mhl1 - sdhl1 / sqrt(nhl1)

twoway (bar mhl1 Eye if Eye==0, barwidth(0.75)) (bar mhl1 Eye if Eye==1, barwidth(0.75)) (rcap hihl1 lohl1 Eye, color(black)), xlabel(0 "No eye-tracking" 1 "Eye-tracking") legend(off) ytitle(Number of Safe Choices) title(Holt and Laury Risk Task (Period 1 - 5)) ylabel(0(2)10) xtitle(Conditions) text(4.8 0 "3.75") text(5 1 "4.11") text(6.1 0 "|") text(6.1 1 "|") text(6.7 0.5 "p-value=0.016") || pci 6.2 0 6.2 1, bcolor(black)

/*Mean Comparison Graph for all sample*/
* Late periods
egen mhl2=mean(hl_safe2), by(Eye)
egen sdhl2=sd(hl_safe2), by(Eye)
egen nhl2=count(hl_safe2), by(Eye)
generate hihl2 = mhl2 + sdhl2 / sqrt(nhl2)
generate lohl2 = mhl2 - sdhl2 / sqrt(nhl2)

twoway (bar mhl2 Eye if Eye==0, barwidth(0.75)) (bar mhl2 Eye if Eye==1, barwidth(0.75)) (rcap hihl2 lohl2 Eye, color(black)), xlabel(0 "No eye-tracking" 1 "Eye-tracking") legend(off) ytitle(Number of Safe Choices) title(Holt and Laury Risk Task (Period 6 - 10)) ylabel(0(2)10) xtitle(Conditions) text(1.8 0 "0.77") text(1.9 1 "0.92") 


/*Distribution for all sample*/
twoway (histogram hl_safe1, width(1) density discrete) (kdensity hl_safe1), by(Eye, note("") legend(off) title(Holt and Laury Risk Task (Period 1 - 5))) xtitle(Number of Safe Choices) xlabel(0(1)5) ylabel(0(.1)1) ytitle(Density)

twoway (histogram hl_safe2, width(1) density discrete) (kdensity hl_safe2), by(Eye, note("") legend(off) title(Holt and Laury Risk Task (Period 6 - 10))) xtitle(Number of Safe Choices) xlabel(0(1)5) ylabel(0(.1)1) ytitle(Density)


*********************************DOUBLE AUCTION*********************************

/*MW & KS test*/
bysort Eye: ci means daprofit

ranksum daprofit, by(Eye)
ksmirnov daprofit, by(Eye)

*****FIG 5*****

/*Mean Comparison Graph*/
egen mda=mean(daprofit), by(Eye)
egen sdda=sd(daprofit), by(Eye)
egen nda=count(daprofit), by(Eye)
generate hida = mda + sdda / sqrt(nda)
generate loda = mda - sdda / sqrt(nda)

twoway (bar mda Eye if Eye==0, barwidth(0.75)) (bar mda Eye if Eye==1, barwidth(0.75)) (rcap hida loda Eye, color(black)), ytitle(Average Profits) title(Double Auction) xlabel(0 "No eye-tracking" 1"Eye-tracking") ylabel(0(2)10) legend(off) xtitle(Conditions) text(2.8 0 "1.84") text(2.6 1 "1.63")


/*Distribution for average in 10 periods*/
twoway (histogram daprofit, width(1) density discrete) (kdensity daprofit), by(Eye, note("") legend(off) title(Double Auction)) xtitle(Average Profits) xlabel(0(1)10) ylabel(0(.1).5) ytitle(Density)

*****Early vs. Late Periods*****

gen daprofit1=(Profit1+Profit2+Profit3+Profit4+Profit5)/5
gen daprofit2=(Profit6+Profit7+Profit8+Profit9+Profit10)/5

*****TABLE 4*****

* Early periods
bysort Eye: ci means daprofit1

ranksum daprofit1, by(Eye)
ksmirnov daprofit1, by(Eye)

* Late periods
bysort Eye: ci means daprofit2

ranksum daprofit2, by(Eye)
ksmirnov daprofit2, by(Eye)

*****FIG B2 in Appendix B*****

/*Mean Comparison Graph for early periods*/
egen mda1=mean(daprofit1), by(Eye)
egen sdda1=sd(daprofit1), by(Eye)
egen nda1=count(daprofit1), by(Eye)
generate hida1 = mda1 + sdda1 / sqrt(nda1)
generate loda1 = mda1 - sdda1 / sqrt(nda1)

twoway (bar mda1 Eye if Eye==0, barwidth(0.75)) (bar mda1 Eye if Eye==1, barwidth(0.75)) (rcap hida1 loda1 Eye, color(black)), ytitle(Average Profits) title(Double Auction (Period 1 - 5)) xlabel(0 "No eye-tracking" 1"Eye-tracking") ylabel(0(2)10) legend(off) xtitle(Conditions) text(2.8 0 "1.85") text(2.6 1 "1.64")

/*Mean Comparison Graph for late periods*/
egen mda2=mean(daprofit2), by(Eye)
egen sdda2=sd(daprofit2), by(Eye)
egen nda2=count(daprofit2), by(Eye)
generate hida2 = mda2 + sdda2 / sqrt(nda2)
generate loda2 = mda2 - sdda2 / sqrt(nda2)

twoway (bar mda2 Eye if Eye==0, barwidth(0.75)) (bar mda2 Eye if Eye==1, barwidth(0.75)) (rcap hida2 loda2 Eye, color(black)), ytitle(Average Profits) title(Double Auction (Period 6 - 10)) xlabel(0 "No eye-tracking" 1"Eye-tracking") ylabel(0(2)10) legend(off) xtitle(Conditions) text(2.8 0 "1.83") text(2.6 1 "1.63")

/*Distribution for early periods*/
twoway (histogram daprofit1, width(1) density discrete) (kdensity daprofit1), by(Eye, note("") legend(off) title(Double Auction (Period 1 - 5))) xtitle(Average Profits) xlabel(0(1)10) ylabel(0(.1).5) ytitle(Density)

/*Distribution for late periods*/
twoway (histogram daprofit2, width(1) density discrete) (kdensity daprofit2), by(Eye, note("") legend(off) title(Double Auction (Period 6 - 10))) xtitle(Average Profits) xlabel(0(1)10) ylabel(0(.1).5) ytitle(Density)


********************************ECKEL AND GROSSMAN******************************

/*MW & KS test*/
bysort Eye: ci means neg

ranksum neg, by (Eye)
ksmirnov neg, by (Eye)

*****FIG 6*****

/*Mean Comparison Graph*/
egen mean_neg=mean(neg), by(Eye)
egen sd_neg=sd(neg), by(Eye)
egen n_neg=count(neg),by(Eye)
generate hi_m = mean_neg + sd_neg / sqrt(n_neg)
generate lo_m = mean_neg - sd_neg / sqrt(n_neg)

twoway (bar mean_neg Eye if Eye==0, barwidth(0.75)) (bar mean_neg Eye if Eye==1, barwidth(0.75)) (rcap hi_m lo_m Eye, color(black)), xlabel(0 "No eye-tracking" 1 "Eye-tracking") ytitle(Mean Gamble Choice) title(Eckel and Grossman Gambling Task) ylabel(0(1)6) legend(off) xtitle(Conditions) text(4.9 0 "4.39") text(5.1 1 "4.56")

/*Distribution*/
twoway (histogram neg, width(1) density discrete) (kdensity neg), by(Eye, note("") legend(off) title(Eckel and Grossman Gambling Task)) xtitle(Gamble Choice) xlabel(1(1)6) ylabel(0(.1)1) ytitle(Density)

********************************PUBLIC GOODS GAME*******************************

/*MW & KS test*/
bysort Eye: ci means pg

ranksum pg, by (Eye)
ksmirnov pg, by (Eye)

*****FIG 7*****

/*Mean Comparison Graph*/
egen mean_pg=mean(pg), by(Eye)
egen sd_pg =sd(pg), by(Eye)
egen n_pg =count(pg), by(Eye)
generate hi_pg = mean_pg + sd_pg / sqrt(n_pg)
generate lo_pg = mean_pg - sd_pg / sqrt(n_pg)

twoway (bar mean_pg Eye if Eye==0, barwidth(0.75)) (bar mean_pg Eye if Eye==1, barwidth(0.75)) (rcap hi_pg lo_pg Eye, color(black)), xlabel(0 "No eye-tracking" 1 "Eye-tracking") ytitle(Mean Tokens Kept) title(Public Goods Game) ylabel(0(10)100) legend(off) xtitle(Conditions) text(71 0 "61.8") text(70 1 "60.69")

/*Distribution*/

twoway (histogram pg, width(1) density discrete) (kdensity pg), by(Eye, note("") legend(off) title(Public Goods Game)) xtitle(Average Tokens Kept) xlabel(0(10)100) ylabel(0(.01).1) ytitle(Density)

*****Early vs. Late Periods*****

gen pg1 = ((Keep1+Keep2+Keep3+Keep4+Keep5)/5)
gen pg2 = ((Keep6+Keep7+Keep8+Keep9+Keep10)/5)

*****TABLE 4*****

* Early periods
bysort Eye: ci means pg1

ranksum pg1, by(Eye)
ksmirnov pg1, by(Eye)

* Late periods
bysort Eye: ci means pg2

ranksum pg2, by(Eye)
ksmirnov pg2, by(Eye)

*****FIG B3 in Appendix B*****

/*Mean Comparison Graph*/
egen mean_pg1=mean(pg1), by(Eye)
egen sd_pg1 =sd(pg1), by(Eye)
egen n_pg1 =count(pg1), by(Eye)
generate hi_pg1 = mean_pg1 + sd_pg1 / sqrt(n_pg1)
generate lo_pg1 = mean_pg1 - sd_pg1 / sqrt(n_pg1)

twoway (bar mean_pg1 Eye if Eye==0, barwidth(0.75)) (bar mean_pg1 Eye if Eye==1, barwidth(0.75)) (rcap hi_pg1 lo_pg1 Eye, color(black)), xlabel(0 "No eye-tracking" 1 "Eye-tracking") ytitle(Mean Tokens Kept) title(Public Goods Game (Period 1 - 5)) ylabel(0(10)100) legend(off) xtitle(Conditions) text(71 0 "57.39") text(70 1 "57.98")

/*Mean Comparison Graph*/
egen mean_pg2=mean(pg2), by(Eye)
egen sd_pg2 =sd(pg2), by(Eye)
egen n_pg2 =count(pg2), by(Eye)
generate hi_pg2 = mean_pg2 + sd_pg2 / sqrt(n_pg2)
generate lo_pg2 = mean_pg2 - sd_pg2 / sqrt(n_pg2)

twoway (bar mean_pg2 Eye if Eye==0, barwidth(0.75)) (bar mean_pg2 Eye if Eye==1, barwidth(0.75)) (rcap hi_pg2 lo_pg2 Eye, color(black)), xlabel(0 "No eye-tracking" 1 "Eye-tracking") ytitle(Mean Tokens Kept) title(Public Goods Game (Period 1 - 5)) ylabel(0(10)100) legend(off) xtitle(Conditions) text(76 0 "66.21") text(73 1 "63.40")

/*Distribution*/
twoway (histogram pg1, width(1) density) (kdensity pg1), by(Eye, note("") legend(off) title(Public Goods Game (Period 1 - 5))) xtitle(Average Tokens Kept) xlabel(0(10)100) ylabel(0(.01).15) ytitle(Density)

twoway (histogram pg2, width(1) density discrete) (kdensity pg2), by(Eye, note("") legend(off) title(Public Goods Game (Period 6 - 10))) xtitle(Average Tokens Kept) xlabel(0(10)100) ylabel(0(.01).15) ytitle(Density)


**********************************ULTIMATUM*************************************

/*MW & KS test*/
*Player 1
bysort Eye: ci means ult_p1

ranksum ult_p1, by (Eye)
ksmirnov ult_p1, by (Eye)

*Player 2
bysort Eye: ci means ult_p2

ranksum ult_p2, by (Eye)
ksmirnov ult_p2, by (Eye)

*****FIG 8*****

/*Mean Comparison Graph*/

*Player 1
egen mult_o=mean(ult_p1), by(Eye)
egen sdult_o=sd(ult_p1), by(Eye)
egen nult_o=count(ult_p1),by(Eye)
generate hiult_o = mult_o + sdult_o / sqrt(nult_o)
generate loult_o = mult_o - sdult_o / sqrt(nult_o)

twoway (bar mult_o Eye if Eye==0, barwidth(0.75)) (bar mult_o Eye if Eye==1, barwidth(0.75)) (rcap hiult_o loult_o Eye, color(black)), xlabel(0 "No eye-tracking" 1 "Eye-tracking") ytitle(Mean Tokens Sent) title(Player 1) ylabel(0(2)10) legend(off) xtitle(Conditions) text(5.5 0 "4.58") text(5.6 1 "4.67")

graph save up1, replace

*Player 2
egen mult_r=mean(ult_p2), by(Eye)
egen sdult_r=sd(ult_p2), by(Eye)
egen nult_r=count(ult_p2),by(Eye)
generate hiult_r = mult_r + sdult_r / sqrt(nult_r)
generate loult_r = mult_r - sdult_r / sqrt(nult_r)

twoway (bar mult_r Eye if Eye==0, barwidth(0.75)) (bar mult_r Eye if Eye==1, barwidth(0.75)) (rcap hiult_r loult_r Eye, color(black)), xlabel(0 "No eye-tracking" 1 "Eye-tracking") ytitle(Mean Acceptance Rate) title(Player 2) ylabel(0(.2)1) legend(off) xtitle(Conditions) text(0.95 0 "0.84") text(0.95 1 "0.83")

graph save up2, replace

graph combine up1.gph up2.gph, title(Ultimatum Game)

/*Distribution*/
twoway (histogram ult_p1, width(1) density discrete) (kdensity ult_p1), by(Eye, note("") legend(off)) xtitle(Tokens Sent) xlabel(0(1)10) ylabel(0(.1)1) ytitle(Density)
graph save ul1.gph, replace

twoway (histogram ult_p2, width(1) density discrete gap(40)), by(Eye, note("") legend(off)) xlabel(0(1)1) ylabel(0(.1)1) xtitle(Response to the Offer) ytitle(Density) xlabel(0 "Rejected" 1 "Accepted") 
graph save ul2.gph, replace

graph combine ul1.gph ul2.gph, title(Ultimatum Game)


********************************CHEATING GAME***********************************

/*MW & KS test*/
bysort Eye: ci means u_cheat

ranksum u_cheat, by (Eye)
ksmirnov u_cheat, by (Eye)

*****FIG 9*****

/*Mean Comparison Graph*/
egen mean_c=mean(u_cheat), by(Eye)
egen sd_c =sd(u_cheat), by(Eye)
egen n_c =count(u_cheat), by(Eye)
generate hi_c = mean_c + sd_c / sqrt(n_c)
generate lo_c = mean_c - sd_c / sqrt(n_c)

twoway (bar mean_c Eye if Eye==0, barwidth(0.75)) (bar mean_c Eye if Eye==1, barwidth(0.75)) (rcap hi_c lo_c Eye, color(black)), xlabel(0 "No eye-tracking" 1 "Eye-tracking") ytitle(Mean Tokens Reported) title(Cheating Game)  ylabel(0(2)10) legend(off) xtitle(Conditions) text(5.6 0 "4.69") text(5.7 1 "4.81")

/*Distribution*/

order cheat1 cheat2 cheat3 cheat4 cheat5 cheat6 cheat7 cheat8 cheat9 cheat10, a(Subject)

preserve
keep Eye Session Subject newid cheat1-cheat10
reshape long cheat, i(newid) j(period)

twoway (histogram cheat, width(1) density discrete) (kdensity cheat), by(Eye, note("") legend(off) title(Cheating Game)) xtitle(Tokens Reported) xlabel(0(2)8) ylabel(0(.1).5) ytitle(Density) yline(0.2, lcolor(black) lpattern(dash))
restore


*****Early vs. Late Periods*****
gen u_cheat1 = ((cheat1+cheat2+cheat3+cheat4+cheat5)/5)
gen u_cheat2 = ((cheat6+cheat7+cheat8+cheat9+cheat10)/5)

*****TABLE 4*****

* Early periods
bysort Eye: ci means u_cheat1

ranksum u_cheat1, by(Eye)
ksmirnov u_cheat1, by(Eye)

* Late periods
bysort Eye: ci means u_cheat2

ranksum u_cheat2, by(Eye)
ksmirnov u_cheat2, by(Eye)

*****FIG B4 in Appendix B*****

/*Mean Comparison Graph*/
egen mean_c1=mean(u_cheat1), by(Eye)
egen sd_c1 =sd(u_cheat1), by(Eye)
egen n_c1 =count(u_cheat1), by(Eye)
generate hi_c1 = mean_c1+ sd_c1 / sqrt(n_c1)
generate lo_c1 = mean_c1 - sd_c1 / sqrt(n_c1)

twoway (bar mean_c1 Eye if Eye==0, barwidth(0.75)) (bar mean_c1 Eye if Eye==1, barwidth(0.75)) (rcap hi_c1 lo_c1 Eye, color(black)), xlabel(0 "No eye-tracking" 1 "Eye-tracking") ytitle(Mean Tokens Reported) title(Cheating Game (Period 1 - 5))  ylabel(0(2)10) legend(off) xtitle(Conditions) text(5 0 "4.09") text(5.2 1 "4.24")

/*Mean Comparison Graph*/
egen mean_c2=mean(u_cheat2), by(Eye)
egen sd_c2 =sd(u_cheat2), by(Eye)
egen n_c2 =count(u_cheat2), by(Eye)
generate hi_c2 = mean_c2 + sd_c2 / sqrt(n_c2)
generate lo_c2 = mean_c2 - sd_c2 / sqrt(n_c2)

twoway (bar mean_c2 Eye if Eye==0, barwidth(0.75)) (bar mean_c2 Eye if Eye==1, barwidth(0.75)) (rcap hi_c2 lo_c2 Eye, color(black)), xlabel(0 "No eye-tracking" 1 "Eye-tracking") ytitle(Mean Tokens Reported) title(Cheating Game (Period 6 - 10))  ylabel(0(2)10) legend(off) xtitle(Conditions) text(6 0 "5.28") text(6.1 1 "5.37")


/*Distribution*/
twoway (histogram u_cheat1, width(1) density discrete) (kdensity u_cheat1), by(Eye, note("") legend(off) title(Cheating Game (Period 1 - 5))) xtitle(Average Tokens Reported) xlabel(0(1)10) ylabel(0(.1).5) ytitle(Density)

twoway (histogram u_cheat2, width(1) density discrete) (kdensity u_cheat2), by(Eye, note("") legend(off) title(Cheating Game (Period 6 - 10))) xtitle(Average Tokens Reported) xlabel(0(1)10) ylabel(0(.1).5) ytitle(Density)


********************************************************************************
***********************************REGRESSIONS**********************************
********************************************************************************

foreach v of var dictator trust_p1 trust_p2 hl_safe daprofit neg pg ult_p1 u_cheat{

	reg `v' Eye, vce(cluster Session)
		est store `v'_1

	reg `v' Eye male age ib0.edu ib0.race ib0.income, vce(cluster Session)
		est store `v'_2	
}
* Regressions controlling for the number of calibration attempts		
foreach v of var dictator neg {
	reg `v' numcalg1 if Eye==1, vce(cluster Session)
		est store `v'_3	
	
	reg `v' numcalg1 male age ib0.edu ib0.race ib0.income if Eye==1, vce(cluster Session) 
		est store `v'_4
}	
	
foreach v of var  trust_p1 trust_p2 pg {
	reg `v' numcalg2 if Eye==1, vce(cluster Session)
		est store `v'_3	

	reg `v' numcalg2 male age ib0.edu ib0.race ib0.income if Eye==1, vce(cluster Session) 
		est store `v'_4
}	
	
foreach v of var  hl_safe ult_p1 {
	reg `v' numcalg3 if Eye==1, vce(cluster Session)
		est store `v'_3
		
	reg `v' numcalg3 male age ib0.edu ib0.race ib0.income if Eye==1, vce(cluster Session) 
		est store `v'_4
}	
	
foreach v of var  daprofit u_cheat {
	reg `v' numcalg4 if Eye==1, vce(cluster Session)
		est store `v'_3	
		
	reg `v' numcalg4 male age ib0.edu ib0.race ib0.income if Eye==1, vce(cluster Session) 
		est store `v'_4
}	

* Ultimatum game controlling for the initial offer amount

	reg ult_p2 Eye initial_offer, vce(cluster Session)
		est store ult_p2_1

	reg ult_p2 Eye initial_offer male age ib0.edu ib0.race ib0.income, vce(cluster Session)
		est store ult_p2_2

	reg ult_p2 initial_offer numcalg3 if Eye==1, vce(cluster Session)
		est store ult_p2_3
		
	reg ult_p2 initial_offer numcalg3 male age ib0.edu ib0.race ib0.income if Eye==1, vce(cluster Session) 
	est store ult_p2_4
	

* HL excluding multiple switchers
	reg hl_safe Eye if hl_switch==0, vce(cluster Session) 
		est store hl_safe_s1

	reg hl_safe Eye male age ib0.edu ib0.race ib0.income if hl_switch==0, vce(cluster Session)
		est store hl_safe_s2

	reg hl_safe numcalg3 if hl_switch==0 & Eye==1, vce(cluster Session)
		est store hl_safe_s3

	reg hl_safe numcalg3 male age ib0.edu ib0.race ib0.income if hl_switch==0 & Eye==1, vce(cluster Session)
		est store hl_safe_s4	


* Probit
	probit ult_p2 Eye, vce(cluster Session)
		est store ult_p2_pro1
	
	probit ult_p2 Eye male age ib0.edu ib0.race ib0.income, vce(cluster Session)
		est store ult_p2_pro2	
	
	probit ult_p2 Eye initial_offer, vce(cluster Session)
		est store ult_p2_pro3
	
	probit ult_p2 Eye initial_offer male age ib0.edu ib0.race ib0.income, vce(cluster Session)
		est store ult_p2_pro4


* Poisson regressions
foreach v of var hl_safe neg {
	poisson `v' Eye, vce(cluster Session)
		est store `v'_1_p
		
	poisson `v' Eye male age ib0.edu ib0.race ib0.income, vce(cluster Session)
		est store `v'_2_p
}


********************************ALL REGRESSIONS*********************************

*****TABLE 3***** 
esttab dictator_2 trust_p1_2 trust_p2_2 hl_safe_2 daprofit_2 neg_2 pg_2 ult_p1_2 ult_p2_2 u_cheat_2, replace cells(b(star fmt(3)) se(par fmt(3))) starlevels(* 0.10 ** 0.05 *** 0.010) title("Table 3. Regression estimates for all games including demographic controls") unstack mtitle("Dictator Game" "Trust Game_P1" "Trust Game_P2" "Holt and Laury" "Double Auction" "Eckel and Grossman" "Public Goods" "Ultimatum Game_P1" "Ultimatum Game_P2" "Cheating Game") eqlabels(none) ///
   legend label varlabels(_cons Constant Eye Eye-tracking male Male age Age) nobaselevels          ///
   stats(N r2 r2_p, fmt(0 3 4) label(N R-squared Pseudo.R-sq))
   
*****TABLE 5***** 
   
esttab hl_safe_3 hl_safe_4 hl_safe_s3 hl_safe_s4 neg_3 neg_4, replace cells(b(star fmt(3)) se(par fmt(3))) starlevels(* 0.10 ** 0.05 *** 0.010) title("Table 5. Relationship between number of safe choices and cumulative number of calibration attempts prior to game") unstack mtitle("Holt and Laury" "Holt and Laury" "Holt and Laury (No Switchers)" "Holt and Laury (No Switchers)" "Eckel and Grossman" "Eckel and Grossman") eqlabels(none)  ///
   legend label varlabels(_cons Constant numcalg3 #_calibration_attempts numcalg1 #_calibration_attempts male Male age Age) nobaselevels          ///
   stats(N r2, fmt(0 3 4) label(N R-squared))
   
*****TABLE D1 in Appendix D***** 

esttab ult_p2_pro1 ult_p2_pro2 ult_p2_pro3 ult_p2_pro4, replace cells(b(star fmt(3)) se(par fmt(3))) starlevels(* 0.10 ** 0.05 *** 0.010) title("Table D1. Probit estimates for Player 2 in Ultimatum Game") mlabels(none) collabels(none) eqlabels(none) ///
   legend label varlabels(_cons Constant Eye Eye-tracking male Male age Age) nobaselevels           ///
   stats(N r2_p, fmt(0 3 4) label(N Pseudo.R-sq))

*****TABLE D3 in Appendix D***** 

esttab hl_safe_1_p hl_safe_2_p neg_1_p neg_2_p, replace cells(b(star fmt(3)) se(par fmt(3))) starlevels(* 0.10 ** 0.05 *** 0.010) title("Table D3. Poisson regression estimates for HL and EG") mlabels(none) collabels(none) ///
   legend label varlabels(_cons Constant Eye Eye-tracking male Male age Age) nobaselevels           ///
   stats(N r2_p, fmt(0 3 4) label(N Pseudo.R-sq)) 
   
*****TABLE D6 in Appendix D*****  
esttab dictator_3 trust_p1_3 trust_p2_3 hl_safe_3 daprofit_3 neg_3 pg_3 ult_p1_3 ult_p2_3 u_cheat_3, replace cells(b(star fmt(3)) se(par fmt(3))) starlevels(* 0.10 ** 0.05 *** 0.010) title("Table D6. Regression estimates controlling for the number of calibration attempts for eye-tracking condition only") unstack mtitle("Dictator Game" "Trust Game_P1" "Trust Game_P2" "Holt and Laury" "Double Auction" "Eckel and Grossman" "Public Goods" "Ultimatum Game_P1" "Ultimatum Game_P2" "Cheating Game") eqlabels(none) collabels(none)  ///
   legend label varlabels(_cons Constant Eye Eye-tracking male Male age Age numcalg3 #_calibration_attempts numcalg1 #_calibration_attempts numcalg2 #_calibration_attempts numcalg4 #_calibration_attempts) nobaselevels          ///
   stats(N r2, fmt(0 3 4) label(N R-squared))
    
****Adding time trend*****
preserve
keep Eye Session Subject *Profit* *Keep* male age edu race income
drop *Time* Keep100 Keep200
egen nid=group(Session Subject)

reshape long Profit Keep, i(nid) j(time)

****TABLE D4 in Appendix D*****

foreach v of var Profit Keep {
	reg `v' Eye time, vce (cluster nid)
		est store `v'_t1
	
	reg `v' Eye time male age i.edu i.race i.income, vce (cluster nid)
		est store `v'_t2
}

esttab Profit_t1 Profit_t2 Keep_t1 Keep_t2, replace cells(b(star fmt(3)) se(par fmt(3))) starlevels(* 0.10 ** 0.05 *** 0.010) title("Table D4. Regression estimates for Double Auction and Public Goods game controlling for time trend") unstack mtitle("Double Auction" "Double Auction" "Public Goods game" "Public Goods game") eqlabels(none) collabels(none)  ///
   legend label varlabels(_cons Constant Eye Eye-tracking male Male age Age time Time_trend) nobaselevels          ///
   stats(N r2, fmt(0 3 4) label(N R-squared))   
restore   

********************************************************************************
************************Number of Calibration Attempts**************************
********************************************************************************

*****TABLE D5 in APPENDIX D*****
* Dictator game
tab numcalg1 if TreatmentGroup==1 & Eye==1 & Session<43

* Trust game
tab numcalg2 if TreatmentGroup==1 & Eye==1 & Session<43 & player_trust==1
tab numcalg2 if TreatmentGroup==1 & Eye==1 & Session<43 & player_trust==2

* Holt and Laury
tab numcalg3 if TreatmentGroup==1 & Eye==1 

* Double Auction
tab numcalg4 if TreatmentGroup==1 & Eye==1 

* Eckel and Grossman
tab numcalg1 if TreatmentGroup==2 & Eye==1 

* Public Goods game
tab numcalg2 if TreatmentGroup==2 & Eye==1 

* Ultimatum game
tab numcalg3 if TreatmentGroup==2 & Eye==1 & player_ultimatum==1
tab numcalg3 if TreatmentGroup==2 & Eye==1 & player_ultimatum==2

* Cheating game
tab numcalg4 if TreatmentGroup==2 & Eye==1 

**Holt and Laury Calibration Check
bysort Eye: ci mean hl_safe if numcalg3<10
bysort Eye: ci mean hl_safe if numcalg3<9
bysort Eye: ci mean hl_safe if numcalg3<8
bysort Eye: ci mean hl_safe if numcalg3<7

ranksum hl_safe if numcalg3<10, by(Eye)
ranksum hl_safe if numcalg3<9, by(Eye)
ranksum hl_safe if numcalg3<8, by(Eye)
ranksum hl_safe if numcalg3<7, by(Eye)


*****TABLE 6 (Columns 1-4)*****
/*Results for columns 5 and 6 are in sensor.do*/

forvalues x=1/10 {
	reg hl_safe Eye if numcalg3 < `x', vce (cluster Session)
		est store hlcal_`x'
		
	reg hl_safe Eye male age ib0.edu ib0.race ib0.income if numcalg3 < `x', vce (cluster Session)
		est store hlcalc_`x'
}
 
esttab hlcal_10 hlcal_9 hlcal_8 hlcal_7, replace cells(b(star fmt(3)) se(par fmt(3))) starlevels(* 0.10 ** 0.05 *** 0.010) title("Table 6. Holt and Laury number of safe choices OLS with universe restrictions") collabels(none) unstack mtitle("Cal>=10" "Cal>=9" "Cal>=8" "Cal>=7")  ///
   legend label varlabels(_cons Constant Eye Eye-tracking) nobaselevels        ///
   stats(N r2, fmt(0 3 4) label(N R-squared))
